# Supplementary material for: Quantitative and Differential Analysis between Bupleurum chinense DC. and Bupleurum scorzonerifolium Willd. Using HPLC-MS and GC-MS Coupled with Multivariate Statistical Analysis
Source: Molecules. 2023 Jul 25;28(15):5630. doi: 10.3390/molecules28155630 (PMC10419597; doi:10.3390/molecules28155630)
Supplement: Supplementary file 1 [file molecules-28-05630-s001.zip]

Archive with 1 entries (1 files):
- molecules-2504211-supplementary.pdf
